# Supplementary material for: Rare Solid Pancreatic Lesions on Cross-Sectional Imaging
Source: Diagnostics (Basel). 2023 Aug 21;13(16):2719. doi: 10.3390/diagnostics13162719 (PMC10453474; doi:10.3390/diagnostics13162719)
Supplement: Supplementary file 1 [file diagnostics-13-02719-s001.zip]

Archive with 1 entries (1 files):
- diagnostics-2560475-supplementary.pdf
